# Supplementary material for: Simulator-Assisted Training of Abomasal Surgery—A Pilot Study Using Blended Learning and Face-to-Face Teaching
Source: Animals (Basel). 2023 Dec 11;13(24):3822. doi: 10.3390/ani13243822 (PMC10740769; doi:10.3390/ani13243822)
Supplement: Supplementary file 1 [file animals-13-03822-s001.zip]

Archive with 1 entries (1 files):
- animals-2684157-supplementary.pdf
